# Supplementary material for: A causal relationship between particulate matter 2.5 and obesity and its related indicators: a Mendelian randomization study of European ancestry
Source: Front Public Health. 2024 Jun 14;12:1366838. doi: 10.3389/fpubh.2024.1366838 (PMC11211571; doi:10.3389/fpubh.2024.1366838)
Supplement: Supplementary file 1 [file Data_Sheet_1.ZIP]

Archive with 9 entries (8 files):
- supplementary  material/
- supplementary  material/Figure1.tif
- supplementary  material/Figure2.tif
- supplementary  material/Figure3.tif
- supplementary  material/Figure4.tif
- supplementary  material/Supplementary Figures S1-7.docx
- supplementary  material/Supplementary Table S8.xlsx
- supplementary  material/Supplementary Tables S1-7.xlsx
- supplementary  material/Tables and figures.docx
