# Supplementary material for: A causal relationship between particulate matter 2.5 and obesity and its related indicators: a Mendelian randomization study of European ancestry
Source: Front Public Health. 2024 Jun 14;12:1366838. doi: 10.3389/fpubh.2024.1366838 (PMC11211571; doi:10.3389/fpubh.2024.1366838)
Supplement: Supplementary file 1 [file Data_Sheet_1.ZIP › supplementary material/Supplementary Table S8.xlsx]

## Sheet: Sheet1
Outcome	MVMR	Method	Beta	SE	P-value
Obesity	MR-Lasso	Adjusted for Exposure to tobacco smoke outside home	1.18	0.682	0.084
		Adjusted for Strenuous sports in last 4 weeks	1.276	0.681	0.061
		Adjusted for Year ended full time education	0.199	1.033	0.847
		Adjusted for Leisure/social activities: Sports club or gym	1.054	0.655	0.107
		Adjusted for Townsend deprivation index at recruitment	1.964	0.783	0.012
		Adjusted for all	0.496	0.591	0.401
VAT	MR-Lasso	Adjusted for Exposure to tobacco smoke outside home	0.587	0.224	0.009*
		Adjusted for Strenuous sports in last 4 weeks	0.552	0.222	0.013*
		Adjusted for Year ended full time education	0.57	0.2	0.004*
		Adjusted for Leisure/social activities: Sports club or gym	0.53	0.19	0.005
		Adjusted for Townsend deprivation index at recruitment	0.233	0.3	0.437
		Adjusted for all	0.317	0.274	0.247
ATST	MR-Lasso	Adjusted for Exposure to tobacco smoke outside home	0.342	0.268	0.203
		Adjusted for Strenuous sports in last 4 weeks	0.254	0.338	0.454
		Adjusted for Year ended full time education	0.61	0.208	0.003*
		Adjusted for Leisure/social activities: Sports club or gym	0.441	0.234	0.059
		Adjusted for Townsend deprivation index at recruitment	-0.038	0.327	0.907
		Adjusted for all	0.12	0.298	0.686
Pancreas fat	MR-Lasso	Adjusted for Exposure to tobacco smoke outside home	1.137	0.288	8.07e-05*
		Adjusted for Strenuous sports in last 4 weeks	1.218	0.286	2.09e-05*
		Adjusted for Year ended full time education	1.208	0.246	9.31e-07*
		Adjusted for Leisure/social activities: Sports club or gym	1.108	0.243	5.27e-06
		Adjusted for Townsend deprivation index at recruitment	1.22	0.387	0.002
		Adjusted for all	1.284	0.353	0.000272
TG	MR-Lasso	Adjusted for Exposure to tobacco smoke outside home	0.721	0.21	0.001*
		Adjusted for Strenuous sports in last 4 weeks	0.542	0.212	0.010*
		Adjusted for Year ended full time education	0.312	0.184	0.09
		Adjusted for Leisure/social activities: Sports club or gym	0.456	0.171	0.008
		Adjusted for Townsend deprivation index at recruitment	0.09	0.288	0.755
		Adjusted for all	0.589	0.265	0.026
HbA1c	MR-Lasso	Adjusted for Exposure to tobacco smoke outside home	1.13	0.384	0.003*
		Adjusted for Strenuous sports in last 4 weeks	1.149	0.391	0.003*
		Adjusted for Year ended full time education	1.118	0.324	0.001*
		Adjusted for Leisure/social activities: Sports club or gym	1.021	0.319	0.001
		Adjusted for Townsend deprivation index at recruitment	1.656	0.53	0.002
		Adjusted for all	1.692	0.47	0.000318
FGF21	MR-Lasso	Adjusted for Exposure to tobacco smoke outside home	-2.229	1.044	0.033*
		Adjusted for Strenuous sports in last 4 weeks	-1.981	0.922	0.032*
		Adjusted for Year ended full time education	-1.471	0.977	0.132
		Adjusted for Leisure/social activities: Sports club or gym	-2.054	0.926	0.027
		Adjusted for Townsend deprivation index at recruitment	-1.821	1.272	0.152
		Adjusted for all	-2.638	1.3366	0.054
