# Supplementary material for: A causal relationship between particulate matter 2.5 and obesity and its related indicators: a Mendelian randomization study of European ancestry
Source: Front Public Health. 2024 Jun 14;12:1366838. doi: 10.3389/fpubh.2024.1366838 (PMC11211571; doi:10.3389/fpubh.2024.1366838)
Supplement: Supplementary file 1 [file Data_Sheet_1.ZIP › supplementary material/Supplementary Tables S1-7.xlsx]

## Sheet: PM2.5-Obesity
Supplementary Table S1.Data for 6 SNPs as IVs in PM2.5 and Obesity
SNP	chr	pos	Effect allele	Other allele	Beta of exposure	SE of exposure	P of exposure	Beta of outcome	SE of outcome	P of outcome	R2	F statistics
rs114708313	6	31329004	T	A	0.024558	0.00447797	4.2e-08	0.0284	0.0306	0.3532	7.09637e-05	30.0761
rs12203592	6	396321	T	C	0.0216661	0.00259111	6.2e-17	-0.0075	0.0495	0.8799	0.000164953	69.9178
rs1372504	5	103749428	A	G	0.0122914	0.00221931	3.1e-08	0.021	0.0175	0.2296	7.23733e-05	30.6736
rs1537371	9	22099568	A	C	0.0123705	0.00214859	8.5e-09	0.05	0.0168	0.00285503	7.82126e-05	33.1486
rs6749467	2	343517	A	G	-0.0123919	0.00218282	1.4e-08	-0.0228	0.0169	0.1773	7.60414e-05	32.2283
rs77255816	6	20833602	T	C	0.0313937	0.00572778	4.2e-08	0.007	0.0856	0.935	7.08802e-05	30.0407

## Sheet: PM2.5-VAT
Supplementary Table S2.Data for 6 SNPs as IVs in PM2.5 and VAT
SNP	chr	pos	Effect allele	Other allele	Beta of exposure	SE of exposure	P of exposure	Beta of outcome	SE of outcome	P of outcome	R2	F statistics
rs114708313	6	31329004	T	A	0.024558	0.00447797	4.2e-08	0.0284	0.0306	0.3532	7.09637e-05	30.0761
rs12203592	6	396321	T	C	0.0216661	0.00259111	6.2e-17	-0.0075	0.0495	0.8799	0.000164953	69.9178
rs1372504	5	103749428	A	G	0.0122914	0.00221931	3.1e-08	0.021	0.0175	0.2296	7.23733e-05	30.6736
rs1537371	9	22099568	A	C	0.0123705	0.00214859	8.5e-09	0.05	0.0168	0.00285503	7.82126e-05	33.1486
rs6749467	2	343517	A	G	-0.0123919	0.00218282	1.4e-08	-0.0228	0.0169	0.1773	7.60414e-05	32.2283
rs77255816	6	20833602	T	C	0.0313937	0.00572778	4.2e-08	0.007	0.0856	0.935	7.08802e-05	30.0407

## Sheet: PM2.5-ASAT
Supplementary Table S3.Data for 6 SNPs as IVs in PM2.5 and ASAT
SNP	chr	pos	Effect allele	Other allele	Beta of exposure	SE of exposure	P of exposure	Beta of outcome	SE of outcome	P of outcome	R2	F statistics
rs114708313	6	31329004	T	A	0.024558	0.00447797	4.2e-08	0.0284	0.0306	0.3532	7.09637e-05	30.0761
rs12203592	6	396321	T	C	0.0216661	0.00259111	6.2e-17	-0.0075	0.0495	0.8799	0.000164953	69.9178
rs1372504	5	103749428	A	G	0.0122914	0.00221931	3.1e-08	0.021	0.0175	0.2296	7.23733e-05	30.6736
rs1537371	9	22099568	A	C	0.0123705	0.00214859	8.5e-09	0.05	0.0168	0.00285503	7.82126e-05	33.1486
rs6749467	2	343517	A	G	-0.0123919	0.00218282	1.4e-08	-0.0228	0.0169	0.1773	7.60414e-05	32.2283
rs77255816	6	20833602	T	C	0.0313937	0.00572778	4.2e-08	0.007	0.0856	0.935	7.08802e-05	30.0407

## Sheet: PM2.5-Pancreatic fat
Supplementary Table S4.Data for 6 SNPs as IVs in PM2.5 and Pancreatic fat
SNP	chr	pos	Effect allele	Other allele	Beta of exposure	SE of exposure	P of exposure	Beta of outcome	SE of outcome	P of outcome	R2	F statistics
rs114708313	6	31329004	T	A	0.024558	0.00447797	4.2e-08	0.0284	0.0306	0.3532	7.09637e-05	30.0761
rs12203592	6	396321	T	C	0.0216661	0.00259111	6.2e-17	-0.0075	0.0495	0.8799	0.000164953	69.9178
rs1372504	5	103749428	A	G	0.0122914	0.00221931	3.1e-08	0.021	0.0175	0.2296	7.23733e-05	30.6736
rs1537371	9	22099568	A	C	0.0123705	0.00214859	8.5e-09	0.05	0.0168	0.00285503	7.82126e-05	33.1486
rs6749467	2	343517	A	G	-0.0123919	0.00218282	1.4e-08	-0.0228	0.0169	0.1773	7.60414e-05	32.2283
rs77255816	6	20833602	T	C	0.0313937	0.00572778	4.2e-08	0.007	0.0856	0.935	7.08802e-05	30.0407

## Sheet: PM2.5-TG
Supplementary Table S5.Data for 4 SNPs as IVs in PM2.5 and TG
SNP	chr	pos	Effect allele	Other allele	Beta of exposure	SE of exposure	P of exposure	Beta of outcome	SE of outcome	P of outcome	R2	F statistics
rs1372504	5	103749428	A	G	0.0122914	0.00221931	3.1e-08	0.005	0.005	0.3083	7.24e-05	30.6736
rs1537371	9	22099568	A	C	0.0123705	0.00214859	8.5e-09	0.0043	0.0051	0.4022	7.82e-05	33.1486
rs77205736	8	10153460	T	C	0.0135219	0.00241312	2.1e-08	0.0173	0.0055	0.00162002	7.41e-05	31.399
rs77255816	6	20833602	T	C	0.0313937	0.00572778	4.2e-08	0.02	0.015	0.1832	7.09e-05	30.0407

## Sheet: PM2.5-HbA1c
Supplementary Table S6.Data for 6 SNPs as IVs in PM2.5 and HbA1c
SNP	chr	pos	Effect allele	Other allele	Beta of exposure	SE of exposure	P of exposure	Beta of outcome	SE of outcome	P of outcome	R2	F statistics
rs12203592	6	396321	T	C	0.0216661	0.00259111	6.2e-17	0.0088	0.0136	0.5184	0.000164953	69.9178
rs1372504	5	103749428	A	G	0.0122914	0.00221931	3.1e-08	0.0284	0.0105	0.00687306	7.24e-05	30.6736
rs1537371	9	22099568	A	C	0.0123705	0.00214859	8.5e-09	0.0167	0.01	0.0958606	7.82e-05	33.1486
rs6749467	2	343517	A	G	-0.0123919	0.00218282	1.4e-08	-0.0104	0.01	0.2974	7.6e-05	32.2283
rs77205736	8	10153460	T	C	0.0135219	0.00241312	2.1e-08	0.0096	0.0112	0.392	7.41e-05	31.399
rs77255816	6	20833602	T	C	0.0313937	0.00572778	4.2e-08	-0.0007	0.0303	0.9815	7.09e-05	30.0407

## Sheet: PM2.5-FGF21
Supplementary Table S7.Data for 7 SNPs as IVs in PM2.5 and FGF21
SNP	chr	pos	Effect allele	Other allele	Beta of exposure	SE of exposure	P of exposure	Beta of outcome	SE of outcome	P of outcome	R2	F statistics
rs114708313	6	31329004	T	A	0.024558	0.00447797	4.2e-08	-0.0200491	0.0615289	0.747402	7.1e-05	30.0761
rs12203592	6	396321	T	C	0.0216661	0.00259111	6.2e-17	0.0423158	0.0945144	0.662125	0.000164953	69.9178
rs1372504	5	103749428	A	G	0.0122914	0.00221931	3.1e-08	-0.0308691	0.0430717	0.473111	7.24e-05	30.6736
rs1537371	9	22099568	A	C	0.0123705	0.00214859	8.5e-09	-0.0607677	0.0433722	0.162176	7.82e-05	33.1486
rs6749467	2	343517	A	G	-0.0123919	0.00218282	1.4e-08	0.0669755	0.0409805	0.102527	7.6e-05	32.2283
rs72642437	18	45920421	T	C	0.113396	0.019135	3.1e-09	-0.184367	0.140659	0.190108	8.29e-05	35.1185
rs77255816	6	20833602	T	C	0.0313937	0.00572778	4.2e-08	-0.0391953	0.110248	0.722697	7.09e-05	30.0407
